# Supplementary material for: Fully Inkjet-Printed Flexible Graphene–Prussian Blue Platform for Electrochemical Biosensing
Source: Biosensors (Basel). 2025 Jan 8;15(1):28. doi: 10.3390/bios15010028 (PMC11763782; doi:10.3390/bios15010028)
Supplement: Supplementary file 1 [file biosensors-15-00028-s001.zip]

Archive with 1 entries (1 files):
- biosensors-3372478-supplementary.docx
